# Supplementary material for: Sustainable Synthesis of 1,2-Disubstituted Benzimidazoles as Promising α-Glucosidase Inhibitors: In Vitro and In Silico Evaluation
Source: Pharmaceuticals (Basel). 2025 Sep 30;18(10):1469. doi: 10.3390/ph18101469 (PMC12567066; doi:10.3390/ph18101469)
Supplement: Supplementary file 1 [file pharmaceuticals-18-01469-s001.zip]

Archive with 1 entries (1 files):
- pharmaceuticals-3839031-supplementary.pdf
